# Supplementary material for: Hospital Variation in Feeding Jejunostomy Policy for Minimally Invasive Esophagectomy: A Nationwide Cohort Study
Source: Nutrients. 2022 Dec 29;15(1):154. doi: 10.3390/nu15010154 (PMC9823823; doi:10.3390/nu15010154)
Supplement: Supplementary file 1 [file nutrients-15-00154-s001.zip]

Archive with 1 entries (1 files):
- nutrients-2106421-supplementary.pdf
